# Supplementary material for: Full genome sequence analysis of a 1-7-4-like PRRSV strain in Fujian Province, China
Source: PeerJ. 2019 Oct 16;7:e7859. doi: 10.7717/peerj.7859 (PMC6800524; doi:10.7717/peerj.7859)
Supplement: Supplemental Information 2 [file peerj-07-7859-s002.seq]

Created: Sunday, November 18, 2018 07:50 PM
^^
ATGACGTATAGGTGTTGGCTCTATGCCACGACATTTGTATTGTCAGGAGCTGTGACCACTGGCACAGCCCAAAGCTTGCTGCACGGAAACACCCTTCTGTGACGGCCTCCTTCAGGGAGCTTAGGGGTTGTCCCTGGCACCTTGTTTCTGGAGTTGCACTGCTTTACGGTCTCTCCACCCCTTTAACCATGTCTGGGATTCTTGATCGGTGCACGTGCACCCCCAATGCCAGGGTGTTTATGGCAGAGGGCCAAGTCTACTGCACACGATGTCTCAGTGCACGGTCCCTCCTCCCCTTGAACCTCCAAGTCCCTGAGCTTGGAGTGTTGGGCTTGTTTTATAGGCCTGAAGAGCCACTCCGGTGGACGTTGCCACGTGCATTCCCCACTGTTGAGTGCTCCCCAGCTGGGGCTTGTTGGCTTTCCTCAATTTTCCCAATTGCACGAATGACCAGTGGAAACCTGAACTTCCAGCAAAGGATGGTACGGGTTGCCGCTGAGATTTACAGAGCCGGCCAACTCACCCCCACAGTTCTGAAGAACTTGCAAGTCTATGAACGGGGTTGCCGTTGGTACCCCATCGTTGGACCAGTTCCTGGAGTTTGCGTTTACGCCAACTCCCTACATGTGAGTGACAAACCTTTCCCAGGTGCTACTCACGCGCTGACCAACCTGCCGCTCCCGCAGAGACCTAAGCCTGAAGATTTTTGCCCCTTTGAGTGTGCCATGGCTGCCGTCTATGACATCGGTCATGACGCCGTCATGTTTGTGGCCGAGGGGAGGGTCTCCTGGGCTCCACGTGGCGGGGACAAAGGAAGGTTTGAAATTGTTCCCAAGGGGCTAAGGTTGATTGCAGAGCGACTTTACACCTCCTTCCCGCCCCACCACATGGTGGATATGTCGGAATTTACCTTCGTGACCCCTGAGTGTGGAGCCTCCATGCGGGTTGAGCGCCAGCATGGCTGCCTCCCCGCTGGTACTGTCCCTGACGGCAACTGCTGGTGGAGCTTGTTTAGCTTACTCCCATTCAAAGTTCAGTGCAAAGAAATTCGCCGTGCTAGCCAATTTGGCTATCAGACCAAGCATGGTGTCGCTGGCAAGTACCTGCAGCGAAGGATGCAGGTTAATGGACTCCGGGCAGTGATTGACGCGAGCGGACCTATCATTGTACAGTACTTCTGTGTTAAGGAAAGCTGGATTCGCCACTTAAGATTGGCAGAGGAACCTAGCCTCCCTGGGTTTGAGGACCTCATCAGAATAAGAGTTGAACCTAATACGTCACCATTGGTTGGTGAGGGTGAGAAAATCTTCCGGTTCGGTACTCACAAATGGTACGGTGCTGGAAAGAGAACAAGGAAAGCGCGCTCTGGTGTGGTCACCACAGGCACTCGCCGCGTCTCGCCCGTCCGTGAAACCCAACAAACTAAAGAGCATGATGGCGTCAGTGCCAACAAGGCTGAGCGGCTCGAGCACTATTCTCCGCCTGCCGACGGGAATTGTGGTTGGCACTGTATTTCCGCCGTCATAAACCATGTGGTGACTTCCAAACTTGAAACTACCCTTCCCGAGAGGGTGAGACCTTTGGATGATTGGGCTACTGACGAACATCTTGTGAATGCTATCCAAACCCTCAGGCTCCCTGTGTCCTTAGACAGGAACGGTGCTTGTGCTGGTGCCAAGTACATACTCAAGCTAGAAGGCGAGCACTGGACTGTTTCTGTGGCCCCTGGGGTGACCCCTCTCCTGCTCCCCCTTGAATGTGTTCAGGGTTGCTGCGAGCACAAGAGCGGTCTTGGCCCTTCAGATGTGGTTGAGTTTTCCGGACTCGACCCTACTTGCTCTGACCGACTGGCTAGGGTGATGCACTTGCCTAGTTGTGTCATCCCAGATGCTTTGGCTGAAATGTCCGGCGATCCCAATTGCCCGGCTTCTCCAATTGCCACCGTGTGGACCATCTCGCAATTTCATGCCCATTACAGAGGAGGAGAGCACCCTGATCAGGTGTGCTTGAGGAAAATCATTAGCCTTTGCCAGGTGCTTGAGGAGTGCTGTTGTTCCCAGAGCAAAACCCACCGGGTCACCCCGGAAGAGGTCGCTGCAAAGATTGACTTGTACCTTCGCGGTGCGGCAAGCCTTGACGAATGCTTGGCTAGGCTTGAGAAAGCTCGCCCGCCTAGCGTGATGGACGCCTCATTAAATTGGAATGTTGTGTTCCCTGGAGTTGAGGCGGGAGTTCACCTAACCGAGTTGCCCCCGGCCAACCAGTGTCGCGCTCCCACTTCTATCGCGACTCAAGGGCTTTTTGAGGACGGCCCGGCCCCACCGCCACCTCTTACACCAAGGGTTCAGCCTCAAAAAACAAAGTCCGTCAGAAGCTTGCCAGATTGCAAGCCCGTCCCTGCTCCGCGCAGGAGAATTAGATCTGTCTGTAGCGGCCCGATTTTGATGGGCGACAATGTTCCTGACGGTCGGGAAGGCTTGACTGTTAGTGGTCCATCTGGCCTTCCGACACCATCTGAGATAATGACACCTCCGAGTGAGCCCATGTTTGTGCCCGCACCGCGACACACCTCTAAGCCGGTGGCATCTTTGAATGGGTTAGCCCCAGTTCCTGCACCGCGCAAAATTGTGTCCCGACAAACGGTACCCTCGAGTGAATCAATCCTTGCGTCCACACAGCGACACGACTTTCCGCAGGTGAACGGAGCGAATCTAACAGCCACAACGCTGACGTGTCAAAACGAGCCTCTGGATTTATCTTCATCCTCACTGACTGGATATGAGGCTCCCCCCCTAGGACCACTGCAGAATGTGGACATTCTGGGGGCAGGAGAGCAAGAAGCTGAAGAGGTTCTGAATGGAATCCCGGACACACTGGGCGACGCCAACCCTGCATCTGTGTCATCAAGCAGCTCCCTGTCAAGCGTCGAGATTACACGCCCAAAGTACTCAGCTCAAGCCATTATTGACTCACGTGGACCCTGTTGTGGGCACCTCCGAGAGGTAAAAGAGAAATACCTCAGCGTGATGCGTGAGGCATGTGATGCGACCAAGCTTGATGACCCTGTCACACAAGAATGGCTTTCCCGTATGTGGGACAGGGTAGACATGCTAACCTGGCGCAACACGTCCATCTTTCAGGCGCCTTTCACTTTGGCTGACAAGTTCAAGCTCCTCCCGAAAATGATACTCGAGACACCGCCACCCTACCCTTGCGGGTTCGTAATGATGCCGCGCACACCTGCACCTTCTGTGGATGCAGAGAGCGACATCACCGTTGGTTCAGTTGCCACCGAGGATGTTCCGCACATCATCGGGAAGGTGCGAGGTGTTTGCGAAACGACCGCCCAAGAATTCTTGGCACCCTTCGCGGATGGACCGGCAGGTGACCAACCTGTTGAAGAACCCCAAACACAAACTTCTCCCGCAGGTGCAGATGGCGTCGGCTTAGTTTTGGACTCTGAAGAATCGTCAGAGCTCGCTAACTTGCTGCCTCCAAACGGTACCGACGCTAGTGGAGGGGGACCGCTGCATGCGGTCAAGAAGAAGGCTGAGAGATACTTTGACCAGCTGAGCCGACGGGTTTTTGGTATCGTCTCCCATCTCCCTGTCTTCTTCGCACGTCTTTTCAGGTCTGACGGTCGTTATGCTCCGGGTGATTGGGGTTTTGCAGCTTTCACTCTATTGTGCCTCTTTCTGTGTTACAGTTACCCGGCTTTCGGCGTGGCTCCCCTATTGGGTGTATTTTCTGGGTCTTCTCGGCGCGTCCGCATGGGGGTCTTTGGTTGTTGGTTGGCTTTTGCTGTTGGTTTGTTCAAACCTGTGCCCGACCCAGTCGGTACTGCTTGTGAATTTGACTCGCCAGAGTGTAGAGACATCCTTCACTCTTTTGAGCTTCTGCAACCTTGGGACCCTGTTCGCAGCCTTGTGGTGGGCCCCGTCGGTCTCTGTCTTGCCATTCTTGGCAGGCTACTGGGCGGGGCACGCTACGTCTGGTTGCTTTTGCTTAGGCTTGGCATCGTTTCAGACTGTATCTTGGCTGGAGCTTATGTGCTTTCGCAGGGTAGGTGTAAAAAGTGTTGGGGATCTTGTATAAGAACTGCCCCCGGTGAGGTCGCTTTCAATGTTTTCCCTTTCACACGCGCAACCAGATCGTCACTTGTCGACCTGTGTGATCGGTTTTGTGCGCCCAAGGGCATGGACCCCATCTTCCTTGCCACTGGGTGGCGCGGGTGCTGGTCTGGCCAGAGTCCCATTGAGCAACCCACCGAGAAACCTATTGCGTTCGCCCAGTTGGACGAGAAGAAAATTACGGCAAGGACTGTGGTTGCCCAACCCTATGACCCCAACCAAGCTGTGAAGTGCTTGCGAGTCTTGCAGGCGGGTGGGGCGATGGTGGCTGAGACGGTCCCAAAAGTGGTCAAAGTCTCTGCTGTCCCATTTCGAGCCCCCTTCTTTCCCGCCAGCGTAAAAGTTGATCCTGAATGCAGGGTCGTGGTAGACCCAGACACCTTCACAACTGCTCTCCGATCCGGCTACTCCACCACAAACCTCATTCTTGGTGTGGGGGATTTTGCCCAGTTGAATGGGTTGAAAATTGGGCAGATCTCTAAGTCCTCAGGGGGGGGCCCACACCTTGCAGCTGCCCTGCATGTTGCTTGCTTGATGGCCCTGCACATGCTTGTCGGAATTTATGTGACCTCGGTGGGCACCTGCGGCACCGGCACTAACGACCCGTGGTGCACCAACCCGTTTGCCGTCCCTAGTTACGGTCCTGGCTCCCTCTGCACGGCTAGGTTGTGCATCTCCCAGCATGGCCTCACACTACCCTTGACGGCGTTAGTGACCGGTTTCGGCATTCAGGAAATTGCCTTGGTTGTTTTGATCTTTGTTTCCATCGGTGGCTTGGCTCACCGGTTGAGTTGCAAGGCCGATGTGTTGTTCGTCCTGCTTGCAATCATCAGCTATGTTTGGACACCTCTCACTTGGTTGATTTGCGTGTTTCCTTGCTGGTTGCGCTGGTTCTCCTTGCATCCCCTTACCATTCTATGGTTGGTGTTTTTCTTGATTTCCGTGAACATGCCCTCAGGAATCTTGGCCTTAGTGTTGTTGATCTCTCTCTGGCTCCTCGGTCGCTACACTAATGTTGCCGGCCTTGTCACCCCTTATGACATTCATCACTACACCAACGGCCCCCGCGGTGTTGCCGCCTTGGCCACAGCTCCTGACGGGACCTATTTGGCAGCTGTCCGCCGCGCTGCGTTGACTGGCCGTACCATGCTGTTTACACCGTCTCAACTTGGGTCACTCCTTGAGGGCGCCCTTAGAACTCAAAAGCCTTCACTGAATACCGTCAATGTGGTTGGGTCCTCCATGGGCTCCGGCGGAGTGTTCACTATCGACGGGAAAATCAAATGTGTAACCGCCGCACACATCCTTACGGGCAACTCTGCCAGGGTCTCTGGGGTTGGTTTCAACCAAATGTTGGATTTTGATGTAAAAGGGGATTTTGCCATAGCCGATTGCCCGGGTTGGCAAGGAGTCGCTCCCAAATCCCAGTTTTGCGAGGATGGGTGGACTGGCCGTGCTTATTGGCTGACGTCCTCCGGCGTTGAACCCGGTGTCATCGGGAAGGGGTTCGCCTTTTGTTTTACCGCGTGCGGCGATTCTGGGTCCCCAGTGATCACCGAGGCTGGAGAACTTGTCGGTGTCCACACGGGATCGAATAAACAAGGAGGAGGCATTGTAACGCGCCCTTCAGGCCAGTTTTGTAATGTGACACCCACCAAATTAAGTGAATTGAGTGAATTCTTCGCTGGACCCAAGGTCCCGCTCGGTGATGTAAAGGTTGGCAACCACATAATTAAAGACACACTCGAGGTGCCTTCTGATCTTTGTGCCTTGCTTGCTGCCAAACCTGAGCTGGAGGGAGGTCTCTCCACTGTCCAACTTCTGTGTGTGTTTTTTCTCCTGTGGAGAATGATGGGACATACCTGGACGCCTTTGGTTGCTGTGGTTTTTTTTGTCTTGAATGAGATACTCCCAGCTGTCCTGGTCCGGAGTGTCTTCTCCTTTGGCATGTTTGCGTTGTCTTGGTTTACACCATGGTCTGCACAGGTTCTGATGATCAGGCTTCTAACAGCTGCTCTCAACAGGAACAGGTGGTCACTCGCCTTCTACGTCCTCGGTGCAGTGACCGGATTTGCCGCAGATTTTGCGGTGACTCAGGGGCATCCGCTGCAGGCAGTGACGAACTTGAGCACCTATGCTTTCCTGCCTCGAATGATGGTTGTTACCTCACCGGTTCCATTGCTTGCTTGTGGCGTTGTGCACCTTCTTGCCATAATTTTGTACCTGTTCAAGCACCGATGCCTGCATTATATCCTGGTTGGCGATGGAGTATTTTCTCGCGCTTTCTTCTTGCGATACTTTGCTGAAGGGAAGTTGAGGGAAGGGGTGTCGCAGTCCTGCGGAATAAGTCACGAGTCACTGACTGGCGCCCTCGCTATGAGGCTCGACGACGAAGACCTGGATTTCCTTACAAAACTGACTGATTTTAAGTGCTTTGTTTCCGCATCCAACATGAGGAATGCGGCGGGCCAGTTTATCGAGGCTGCTTATGCCAAAGCACTTAGGGTAGAACTTGCCCAGTTGGTGCAAGTTGACAAGGTTCGGGGTGTTTTGGCTAAGCTTGAAGCTTTTGCTGATACCGCGACGCCCCAACTCTCACCTGGCGACATTGTCGTTGCTCTTGGCCACACGCCCGTCGGCAGCATCTTTGACTTAAAAGTAGGCAGCACCAAGCACACCCTGCAAGCCATCGAGACCAGAGTCCTCGCTGGGTCCAAAATGACCGTGGCGCGCGTCGTTGATCCGACTCCCACACCTCCACCCGTGCCCGTGCCCATTCCTCTCCCGCCGAAAGTTTTAGAGAACGGCCCCCGTGCCTGGGAGGATGAGGACCGCCTGAACAAAAAAAAGCGGCGCAAAATGGAGGCCGTTGGCATCTATGTCATGGATGGGAAAAAGTACCAAAAATTTTGGGATAAGAATTCCGGTGATGTGTTCTATGAAGAAGTCCACGACAACACAGACGCGTGGGAATGCCTTAGAACCGACGACCCTGCCGACTTGGACCCTGAGAAGGGGACTTTGTGCGGGCGCCTCACCATAGAGAATAAACCTTACCATGTTTATGCCTCCCCTTCCGGTAGGAAGTTTCTTGTCCCTGTCAACCCAGAGAGTGGGAAAGCCCAGTGGGAAGCTGCGAGGCTTTCCATGGAGCAGGCCCTTGGCATGATGAACGTCGATGGCGAGTTGACCGCCAAGGAAGTGGAGAAACTGAAGAGAATAATTGACAAACTCCAGGGCCTGACTAAGGAGCAGTGTTTAAACTGCTAGCCGCCAGCGGCTTGACCCGCTGTGGCCGCGGCGGCTTAGTTGTTACTGAGACAGCGGTAAAAATAGTCAGATTTCACAGTCGGACCTTCACCCTGGGACCTGTGAATTTGAAAGTGGCCAGCGAGGTTGAGCTGAAAGACGCAGTCGAGCACAACCAACACCCAATTGCAAGACCAGTTGACGGTGGCGTTGTGCTCCTGCGCTCTGCAGTCCCTTCGCTTATAGACGTCCTGATCTCCGGGGCCGACGCATCCCCTCAGTTACTCGCCCGTCATGGGCCGGGAAACACCGGGATTGATGGCACGCTCTGGGATTTTGAGTCCGTGGCCACTAAAGAGGAAGTCGCACTCAGTGCACAGATAATACAGGCTTGTGACATTAGGCGCGGTGACGCTCCTGGAATTGGCCTCCCCTACAAGCTGCATCCTGTCAGGGGTAACCCAGAACGTGTAAAAGGGGTTTTGAAGAACACAAGGTTTGGGGACATACCTTACAAGACCCCTAGTGACACTGGGAGCCCAGTACATGCGGCTGCCTGTCTCACGCCTAATGCCACCCCGGTGACTGACGGGCGCTCCGTCTTGGCCACTACCATGCCCTCCGGGTTTGAGTTGTATGTGCCGACCATTCCAGCGTCTGTCCTTGATTACCTTGACTCCAGGCCAGATTGCCCTAAACAGTTGACGGAGCACGGGTGTGAAGATGCTGCATTGAGAGATCTCTCCAAATATGACTTGTCCACCCAAGGTTTTGTTTTGCCCGGGGTCCTTCGCCTCGTACGGAGGTATTTATTTGCCCACGTGGGCAAGTGCCCGCCTGTCCACCGGCCCTCCACCTATCCAGCTAAGAACTCCATGGCTGGAATAAACGGGAATAGGTTCCCAACCAAGGACATTCAGAGCATTCCTGAGATCGACGTCTTATGCGCACAAGCTGTACGAGAGAACTGGCAGACTGTTACCCCTTGCACTCTCAAGAAACAGTATTGCGGGAAGAAGAAAACCAGGACCATACTCGGCACCAATAACTTTATCGCGCTGGCCCACCGGGCAGTGCTGAGCGGTGTCACCCAGGGCTTTATGAAAAAGGCATTCAACTCGCCTATTGCCCTCGGGAAGAACAAATTCAAGGAGTTGCAAACTCCGGTCCTGGGCAGGTGCCTTGAGGCTGATCTTGCGTCTTGCGATCGATCCACTCCCGCGATTGTCCGCTGGTTTGCCGCCCATCTCCTTTATGAACTTGCCTGCGCTGAAGAGCACCTACCGTCATACACGCTAATCCGCTGTCATGACCTATTGGTCACGCAATCCGGTGCGGTGACTAAGAGAGGTGGCCTATCATCTGGTGATCCAATCACCTCTGTGTCCAACACCATTTATAGTCTGGTCATTTACGCGCAGCACATGGTACTCAGTTACTTCAAAAGTGGCCACCCACATAGTCTCTTGTTCCTTCAGGACCAGCTAAAGTTTGAGGACATGCTCAAGGTTCAACCCCTGATTGTCTATTCGGACGATCTTGTGCTGTATGCCGAGTCTCCCACCATGCCAAACTACCACTGGTGGGTTGAGCACCTGAATTTGATGTTAGGGTTTCAGACGGACCCGAAGAAAACAACCATTACTGACTCGCCGTCTTTCCTGGGCTGCAGGATAATGAATGGGTGTCAATTGGTCCCAAACCGTGACAGGATTCTCGCAGCTCTAGCCTACCACATGAAAGCGAACAATGTCTCTGAGTACTACGCCTCCGCTGCTGCAATACTCATGGACAGTTGTGCTTGTCTAGAGTACGACCCTGAATGGTTTGAAGAACTTGTGGTTGGGATGGCGCAGTGCGCCCGCAAGGACGGTTACAGTTTCCCCGGCCCGCCGTTCTTCTTATCCATGTGGGAAAAACTCAGGTCCAATTATGAGGGGAAGAAGTCAAGGGTGTGTGGGTACTGCGGGGCTTCAGCCCCATATGCCACTGCCTGTGGTCTTGACGTCTGTGTTTACCACACCCACTTTCACCAGCATTGTCCAGTCATAATCTGGTGTGGCCACCCAGCGGGTTCCGGGTCCTGTGATGAGTGTAAGTCTCCCACAGGGAAAGGTACAAGCCCTCTGGACGAGGTCTTAAAACAAGTTCCATATAAGCCTCCACGGACCGTCCTCATGCATGTGGAGCAGGGCCTCACCCCCCTTGACCCAGGCAGGTATCAGACTCGTCGTGGGTTAGTTGCCGTCAGGCGCGGGATTAGGGGAAATGAAGTCGACCTGCCAGACGGTGACTATGCCAGCACCGCATTACTCCCAACCTGTAAAGAGATTAACATGGTCGCTGTTGCTTCCAATGTACTGCGTAGTAGATTTATCATCGGCCCACCCGGTGCTGGAAAAACACATTGGCTCCTCCAACAGGTTCAGGATGGTGATGTCATTTACACACCGACCCACCAGACCATGCTTGATATGATTAAAGCTTTGGGGACGTGTCGGTTCAATGTTCCGGCAGGCACAACGCTGCAATTTCCCGCCCCTTCACGTACAGGCCCGTGGGTTCGCATTCTGGCCGGCGGGTGGTGTCCTGGCAAAAATTCATTCCTGGACGAAGCTGCATACTGCAACCACCTTGATGTCCTGAGGCTCCTTAGTAAAACTACTCTCACCTGTTTGGGAGACTTCAAACAACTCCATCCGGTGGGTTTTGATTCTCACTGCTATGTGTTTGACGTCATGCCTCAAACTCAACTGAAGACTATCTGGAGGTTTGGACAAAATATCTGTGACGCTATTCAACCAGATTACAGGGACAAGCTTATGTCCATGGTCAATACAACTCGTGTGACTTATGTGGAAAAGCCCGTTAAATATGGGCAAGTCCTCACCCCTTACCATAGGGACCGCGAGGATGGCGCCATTACCATTGACTCCAGTCAAGGTGCCACATTTGATGTGGTTACACTGCATTTGCCCACGAAAGATTCACTCAACAAACAAAGGGCCCTTGTTGCTATTACCAGGGCAAGACATGCCATCTTTGTGTATGACCCACATGGGCAACTGCAGAGCTTATTTGATCTTCCTGCAAAAAGCACGCCCGTTAACCTGGCCGTGCACTGTGATGGGCAACTGATTGTGCTAGACAGAAATAACAAAGAATGCACGGTTGCCCAGGCTCTAGGGAATGGTGACAAATTCAGAGCTGCAGACAAGCGCGTTGTGGACTCTCTCCGCGCCATTTGTGCTGACCTGGAAGGGTCGAGCTCCCCGCTCCCCAAGGTTGCACATAACTTGGGGTTTTACTTCTCACCTGATTTGACACAGTTCGCCAAGCTTCCGGTAGAACTTGCACCACACTGGCCAGTGGTGACGACCCAAAACAATGAGAACTGGCCTGATCGACTGGTTACCAGCCTGCGCCCCATTCACAAATATAGCCGTGCATGTGTCGGTGCCGGCTATATGGTGGGCCCCTCGGTGTTTTTAGGCACCCCTGGGGTAGTATCATACTACCTCACAAAGTTTGTAAGAGGCGAGGCTCAGGTGCTTCCAGAAACGGTCTTCAGCACTGGCCGAATTGAGGTGGACTGCCGAGAGTATCTTGACGATCGGGAGCGGGAAGTTGCAGCGTCCCTCCCGCACGCTTTTATTGGCGACGTCAAAGGCACCACTGTGGGAGGGTGTCACCATGTCACTTCCAAATACCTCCCGCGCTTCCTCCCCAAGGAATCAGTCGCGGTGGTCGGTGTTTCAAGCCCCGGGAAAGCCGCAAAGGCGGTGTGCACATTGACAGATGTGTACCTCCCAGACCTTGAGGCTTACCTCCATCCAGAGACCCTGTCCAAGTGCTGGAAATTGATGTTGGACTTTAAAGAAGTTCGACTGATGGTGTGGAAGGACAAGACGGCCTATTTCCAACTCGAAGGTCGTCATTTCACCTGGTATCAGCTTGCTAGCTTTGCCTCGTACATCCGTGTTCCTGTGAACTCCACAGTGTATCTGGACCCCTGCATGGGCCCTGCCCTTTGCAACAGGAAAGTTGTCGGGTCCCCTCATTGGGGAGCTGACCTTGCAGTCACCCCTTATGATTATGGAGCTAGGAAAATTTTGTCTAGCGCATATCATGGCGAGATGCCTCCTGGGTACAAAATTCTGGCATGTGCAGAGTTCTCGCTAGAAGACCCAGTCAGATACAAGCACACTTGGGGGTTCGAATCGGACACAGCGTACCTGTACGAGTTCACTGGAAACGGTGAGGACTGGGAGGATTACAATGACGCGTTTCGTGCCCGACAGAAAGGGAGAATTTACAAGGCCACTGCCACCAGCCTGAAGTTCCACTTCCCTCCGGGTCACATCGTTGAACCAACGTTGGGCCTGGACTGAAATGAAATGGGTGCTTTACAAAGCCTTTTTGATAAAATTGGCCAGCTTTTTGTGGATGCCTTCACGGAGTTCTTGGTGTCTATTGTTGACATTGTCATATTTCTGGCCATCTTGTTTGGCTTCACAGTCGCCGGTTGGCTGGTTGTCTTTTGCATCAGATTGGTTTGCTCCACGATACTCCGTGCGCGCCCTGCCGTTCACTCTGAGCAGTTACAGAAGATCCTATGAGGTTTTCCTTCCCCTGTGCCAGACGGACGTCCCCGTCTGGGGAATCAAGCACCCCTTAGGAATGTTTTGGCACCATAAGGTGTCAACCCTGATTGATGAAATGGTGTCGCGTCGAATGTACCGCACCATGGAAAATGCAGGACAGGCTGCCTGGAAACAGGTGGTGAGCGAGGCTACTCTGTCTCGCATTAGCAGCTTGGATGTAGTGGCTCATTTCCAGCATCTCGCCGCCATTGAAGCCGAGACCTGTAAATATTTGGCTTCCCGGCTGCCCATGCTGCACAACCTACGCATGACAGGGTCGAATGTAACCATAGTGTATAACAGCACTTTGGATCGGGTGTCTGCTATTTTCCCGACCCCCGGCTCCCGGCCAAAACTTCATGATTTTCAGCAATGGCTAATAGCAGTACACTCCTCTATATTCTCTTCTGTTGCAGCTTCTTGTACTCTCTTTGTTGTGTTGTGGTTGCGAATTCCAACGCTACGTTCTGTTTTTGGTTTCCGCTGGTTAGGGGCAATTTTTCGTTCGAGCTCCTTGTGAATTACACGGTGTGCCAGCCTTGCCTTACTCGACAAGCAGCCGCTCAGATTTATGAACCTGGCAGATCCCTCTGGTGCAGAATTGGGCATGATCGGTGTGAGGAGAACGACCATGACGAGCTAGGATTTGTAGTACCGCCTGGTCTTTCCAGCGAAGGCCATTTGACCAGTGCTTATGCCTGGTTGGCGTTCTTGTCCTTCAGTTATACAGCTCAGTTTCATTCCGAGATATTCGGAATCGGGAATGTGAGCACCGTTTATGTTGACAAACCCAGTCAACTCGTTTGTGCCGTTCATGATGGGCAGAATGCCACCTTGTCCCGCTACAATAACATCACAGCCATGTATCAGACCTACTATGAACATCAAGTTGATGGCGGCAATTGGTTCCACCTAGAATGGCTGCGTCCTTTCTTTTCCTCTTGGTTGGTTTTGAACGTTTCGTGTTTTCTCAGGCGTTCGCCTGTAAACCGTGTTTCAGTTCGAGTCTTTCAGATATCAAGACCAACACCACCAACGCAGCGAGTTCCGTTGTCCTCCAAGACATCAGCTGTCTCAGGTATAGCAACCCGTCCTCTGCGGCGTTTCGCAAAATCCCTCAGTGCCGCATGGCGATAGGAACACCCGTCTACATCACTATCACAGCCAACGTGACGGATGAGAATTATTTGCATTCCTCTGACCTTCTCATGCTCTCTTCTTGCCTTTTCTACGCTTCTGAGATGAGTGAAAAGGGATTTGAGGTGATATTTGGCAATGTGTCGGGCATTGTGGCTGTGTGTGTCAACTTTACCAGCTATGTTCAACATGTCAGGGAGTCCACCCAGCGGTCCTTAGTGGTTGACCATGTGCGGCTGCTTCACTTTATGACACCTGAAACTATGCGGTGGGCGACCGTTTTAGCCTGTCTTTTTGCCATTCTGCTGGCGATTTGAATGTTCAGGTATGTTGGGGAAATGCTTGACCGCGGGCTGCTGCTCGCAATTGCTTTTTTTGTGGTGTATCGTGCCGTTCTGTTTTGTTGCGCTCGTCAACGCCAACAACAGCAGCAGCTCCCATTTACAGTTGATTTATAACCTGACTATATGTGAGCTGAATGGCACAGATTGGCTAAATAAAAATTTTGATTGGGCGGTGGAGACTTTTGTTATCTTTCCTGTGTTGACTCATATTGTCTCCTATGGCGCCCTCACCACCAGCCACTTCCTTGACACAGTCGCCCTGATCACCGTGTCTGCCGCCGGATATTGCCACCAGCGGTATGTCTTGAGTAGCATTTATGCCGTCTGCGCCCTGGCTGCGTTAACTTGCTTCGTCATTAGGCTAACAAAAAATTGTATGTCCTGGCGTTACTCATGCACCAGATACACTAATTTTCTTCTGGACACCAAGGGCAAACTCTATCGTTGGCGGTCTCCAGTCATCATAGAGAAAGGGGGTAAAATTGAGGTCGAAGGTCACCTGATCGACCTCAAGAGAGTTGTGCTTGACGGTTCCGCGGCAACCCCTGTAACCAAAGTTTCAGCGGAACAATGGGGTCGTCCTTAGACGACTTCTGCCATGACAGCACAGCCCCGCAAAAGGTGCTTTTGGCGTTTTCCATCACCTACACGCCAATAATGATATACGCCTTAAAGGTGAGTCGCGGTCGACTGCTGGGGCTCTTACACCTCTTAATATTTCTGAATTGTGCCTTTACTTTTGGGTATATGACATTTACTCATTTTCAGAGTACAAACAAGGTTGCACTTACTATGGGAGCTGTGATTGCTCTCCTCTGGGGGGTGTATTCAGCCATTGAAACCTGGAGGTTCATCACCTCCAGATGCCGGTTGTGCTTGCTAGGCCGCAAGTACATTCTGGCCCCTGCCCACCACGTTGAAAGTGTCGCAGGCTTTCATCCGATAACGGCAAATGATAACCACGCATTTGTCGTCCGGCGTCCCGGCTCCACTACGGTCAACGGCACACTGGTGCCCGGGTTGAAAAGCCTCGTGTTGGGTGGCAGAAGAGCTGTTAAACGAGGAGTGGTGAACCTTGTTAAATATGCCAAATAACAACGGCAGACAGCAAAATAAAAAGAAGGGGGATGGCCAGCCAGTCAATCAGCTGTGCCAGATGTTGGGCAAGATTATTGCCCATCAGAGCCAGTCCAGAGGCAAGGGACCGGGGAGGAAGAATAAGAATAGAAACCCGGAGAAGCCCCATTTTCCTCTAGCGACTGAAGACGACGTCAGACATCATTTTACCCCCAGTGAGCGACAATTGTGTCTGTCGTCAATCCGGACTGCCTTTAACCAAGGCGCTGGAACTTGCATCCTGTCAGACTCAGGGAGAATAAGTTACACTGTGGAGTTCAGTCTGCCCACTCGTCATACTGTGCGCTTGATACGTGCCACAGCGTCACCCTCAGCATGATGAGCTGTCATTCTTGAGACATCCCAGTGCCTGAATTGGAAGAATGAGTGGTGAATGGCACTGATTGACATTGTGCCTCTAAGTCACCTATTCAATTAGGGCGACCGTATGGGGGTAATATTTAATTGGCGAGAACCATGCGGCCGTAATTAA
